# Supplementary material for: Characterization of Microbotryum lychnidis-dioicae Secreted Effector Proteins, Their Potential Host Targets, and Localization in a Heterologous Host Plant
Source: J Fungi (Basel). 2024 Mar 30;10(4):262. doi: 10.3390/jof10040262 (PMC11051474; doi:10.3390/jof10040262)
Supplement: Supplementary file 1 [file jof-10-00262-s001.zip]

Archive with 1 entries (1 files):
- jof-2898344-supplementary.pdf
